# Supplementary material for: Use of Viremia to Evaluate the Baseline Case Fatality Ratio of Ebola Virus Disease and Inform Treatment Studies: A Retrospective Cohort Study
Source: PLoS Med. 2015 Dec 1;12(12):e1001908. doi: 10.1371/journal.pmed.1001908 (PMC4666644; doi:10.1371/journal.pmed.1001908)
Supplement: S1 Dataset — Column 1 gives the number of EVD patients with a specific profile, where the profile is given by the month of hospitalization (column 2), outcome (column 3), age (column 4), and viremia group (column 5). (CSV) [file pmed.1001908.s003.csv]

"Count","Month Hospitalised","Outcome (1:died,2:discharged)","Age (1:<5, 2:5-14, 3:15-44, 4:>44)","Log10 Viremia (1:<4.4, 2:4.4-5.2, 3:>5.2)"
2,"Feb-2015",1,2,3
4,"Feb-2015",1,3,2
4,"Feb-2015",1,3,1
1,"Jun-2014",2,3,2
11,"Jun-2014",2,3,1
2,"Apr-2014",1,4,3
1,"Sep-2014",2,3,3
2,"Dec-2014",2,1,1
1,"Jun-2014",2,1,1
9,"Oct-2014",2,3,3
2,"Oct-2014",1,2,3
48,"Dec-2014",2,3,1
7,"Jul-2014",2,3,1
11,"Dec-2014",2,3,2
1,"Mar-2014",1,3,2
18,"Feb-2015",1,3,3
8,"Aug-2014",1,3,3
3,"Apr-2014",2,4,1
1,"Aug-2014",2,2,3
18,"Dec-2014",1,3,3
1,"Jan-2015",2,3,3
1,"Feb-2015",2,2,2
2,"Dec-2014",1,1,2
1,"Feb-2015",2,4,3
4,"Jul-2014",2,4,1
2,"Jun-2014",1,4,3
6,"Jan-2015",1,3,2
11,"Jan-2015",1,3,1
1,"Jun-2014",2,2,1
5,"Nov-2014",1,3,1
1,"Oct-2014",1,1,3
2,"Sep-2014",1,3,1
5,"Oct-2014",2,4,1
4,"Feb-2015",1,4,1
1,"Oct-2014",2,2,2
3,"Feb-2015",1,4,2
1,"Jun-2014",2,4,1
1,"Mar-2014",1,4,2
4,"Oct-2014",1,3,2
1,"Feb-2015",1,1,3
2,"Feb-2015",1,1,1
1,"Dec-2014",2,2,3
5,"Dec-2014",1,2,3
2,"Aug-2014",2,3,2
1,"Dec-2014",2,1,3
1,"Feb-2015",1,4,3
1,"Jan-2015",2,2,2
1,"Jan-2015",1,4,1
5,"Jan-2015",1,4,2
7,"Oct-2014",1,4,3
1,"Jan-2015",1,2,1
2,"Sep-2014",2,2,2
6,"May-2014",2,3,1
4,"Nov-2014",2,2,2
1,"May-2014",2,1,1
2,"Apr-2014",1,4,1
3,"Jul-2014",1,3,2
3,"Dec-2014",2,1,2
1,"Nov-2014",2,4,3
13,"Oct-2014",2,3,1
21,"Nov-2014",2,3,1
6,"Dec-2014",2,3,3
2,"Oct-2014",2,2,1
1,"Oct-2014",2,1,2
6,"Nov-2014",2,3,2
1,"Mar-2014",1,4,1
6,"Aug-2014",1,3,1
18,"Dec-2014",1,3,2
11,"Dec-2014",1,3,1
1,"Sep-2014",2,1,3
4,"Feb-2015",2,2,1
3,"Dec-2014",1,1,1
1,"Feb-2015",2,4,2
3,"Feb-2015",2,4,1
1,"Nov-2014",1,1,2
1,"Feb-2015",1,2,2
1,"Jun-2014",1,4,2
2,"May-2014",2,2,1
1,"Jun-2014",1,4,1
1,"Jan-2015",2,4,1
2,"Jan-2015",1,1,3
2,"May-2014",1,4,1
5,"Nov-2014",1,3,2
4,"Nov-2014",2,2,1
1,"Jul-2014",1,3,3
1,"Oct-2014",1,1,1
3,"Nov-2014",2,4,1
1,"Jan-2015",2,4,2
1,"Nov-2014",1,1,3
1,"Oct-2014",1,3,1
3,"Sep-2014",1,1,3
7,"Apr-2014",1,3,1
2,"Dec-2014",2,2,2
11,"Dec-2014",1,4,1
8,"Dec-2014",1,4,2
3,"Sep-2014",1,4,1
3,"Aug-2014",1,4,3
1,"Dec-2014",1,2,1
12,"Aug-2014",2,3,1
17,"Feb-2015",2,3,1
3,"Feb-2015",2,3,2
4,"Jan-2015",2,2,1
1,"Jan-2015",2,1,1
3,"Jun-2014",1,3,2
4,"Jan-2015",1,4,3
1,"Jan-2015",1,2,2
2,"Oct-2014",1,4,1
3,"Sep-2014",2,2,1
4,"Sep-2014",2,4,1
3,"Feb-2015",1,1,2
4,"Mar-2014",2,3,1
2,"Aug-2014",2,4,1
7,"Oct-2014",2,3,2
1,"Jul-2014",1,2,2
5,"Nov-2014",2,3,3
1,"Jul-2014",2,3,2
1,"Nov-2014",1,4,1
1,"Mar-2014",1,3,3
1,"Sep-2014",1,4,3
4,"Aug-2014",2,2,1
13,"Jan-2015",2,3,1
9,"Nov-2014",1,4,2
3,"Jan-2015",2,3,2
6,"Nov-2014",1,4,3
2,"Feb-2015",2,2,3
4,"Dec-2014",1,1,3
20,"Sep-2014",2,3,1
9,"Sep-2014",2,3,2
9,"Jan-2015",1,3,3
3,"Dec-2014",2,4,2
16,"Dec-2014",2,4,1
22,"Nov-2014",1,3,3
12,"Sep-2014",1,3,3
1,"Jul-2014",1,3,1
2,"Nov-2014",2,4,2
2,"Jan-2015",2,2,3
9,"Oct-2014",1,3,3
8,"Dec-2014",2,2,1
12,"Dec-2014",1,4,3
3,"May-2014",2,4,1
1,"Aug-2014",1,4,2
4,"Dec-2014",1,2,2
1,"Aug-2014",1,2,3
3,"Aug-2014",2,3,3
3,"Feb-2015",2,3,3
1,"Apr-2014",2,3,2
1,"May-2014",1,3,2
1,"Nov-2014",1,2,3
9,"Apr-2014",2,3,1
1,"Jun-2014",1,3,3
2,"Jan-2015",1,2,3
